# Supplementary material for: A feed-forward pathway drives LRRK2 kinase membrane recruitment and activation
Source: eLife. 2022 Sep 23;11:e79771. doi: 10.7554/eLife.79771 (PMC9576273; doi:10.7554/eLife.79771)
Supplement: Figure 3—figure supplement 4—source data 1. [file elife-79771-fig3-figsupp4-data1.zip]

Archive with 10 entries (10 files):
- IB raw data/Fig.3.S4A_700(tRab10;tLRRK2)_High.tif
- IB raw data/Fig.3.S4A_700(tRab10;tLRRK2)_Low.tif
- IB raw data/Fig.3.S4A_800(pRab10;pLRRK2)_High.tif
- IB raw data/Fig.3.S4A_800(pRab10;pLRRK2)_Low.tif
- IB raw data/Fig.3.S4A_HA.tif
- IB raw data/Fig.3.S4B_700(tRab10;tLRRK2)_High.tif
- IB raw data/Fig.3.S4B_700(tRab10;tLRRK2)_Low.tif
- IB raw data/Fig.3.S4B_800(pRab10;pLRRK2)_High.tif
- IB raw data/Fig.3.S4B_800(pRab10;pLRRK2)_Low.tif
- IB raw data/Fig.3.S4B_HA.tif
