# Supplementary material for: A feed-forward pathway drives LRRK2 kinase membrane recruitment and activation
Source: eLife. 2022 Sep 23;11:e79771. doi: 10.7554/eLife.79771 (PMC9576273; doi:10.7554/eLife.79771)
Supplement: Figure 7—source data 1. [file elife-79771-fig7-data1.zip]

Archive with 12 entries (12 files):
- Figure7RAWdata/Figure7C_D_source_data_3_800.TIF
- Figure7RAWdata/Figure7C_D_source_data_2_800.TIF
- Figure7RAWdata/Figure7A_B_source_data_3_800.TIF
- Figure7RAWdata/Figure7C_D_source_data_2_700.TIF
- Figure7RAWdata/Figure7C_D_source_data_3_700.TIF
- Figure7RAWdata/Figure7C_D_source_data_1_800.TIF
- Figure7RAWdata/Figure7A_B_source_data_2_800.TIF
- Figure7RAWdata/Figure7A_B_source_data_2_700.TIF
- Figure7RAWdata/Figure7A_B_source_data_3_700.TIF
- Figure7RAWdata/Figure7A_B_source_data_1_800.TIF
- Figure7RAWdata/Figure7C_D_source_data_1_700.TIF
- Figure7RAWdata/Figure7A_B_source_data_1_700.TIF
