# Supplementary material for: A feed-forward pathway drives LRRK2 kinase membrane recruitment and activation
Source: eLife. 2022 Sep 23;11:e79771. doi: 10.7554/eLife.79771 (PMC9576273; doi:10.7554/eLife.79771)
Supplement: Figure 8—figure supplement 2—source data 1. [file elife-79771-fig8-figsupp2-data1.zip]

Archive with 7 entries (4 files):
- Figure 8S2/
- Figure 8S2/rbxpRab10.tif
- __MACOSX/
- __MACOSX/Figure 8S2/
- __MACOSX/Figure 8S2/._rbxpRab10.tif
- Figure 8S2/rbxLRRK2.tif
- __MACOSX/Figure 8S2/._rbxLRRK2.tif
