# Supplementary material for: A feed-forward pathway drives LRRK2 kinase membrane recruitment and activation
Source: eLife. 2022 Sep 23;11:e79771. doi: 10.7554/eLife.79771 (PMC9576273; doi:10.7554/eLife.79771)
Supplement: Figure 9—source data 1. [file elife-79771-fig9-data1.zip]

Archive with 38 entries (36 files):
- Figure 9A/
- __MACOSX/._Figure 9A
- Figure 9A/rbxpRab10 4.tif
- __MACOSX/Figure 9A/._rbxpRab10 4.tif
- Figure 9A/msxLRRK2 3.tif
- __MACOSX/Figure 9A/._msxLRRK2 3.tif
- Figure 9A/msxLRRK2 2.tif
- __MACOSX/Figure 9A/._msxLRRK2 2.tif
- Figure 9A/rbxpRab10 5.tif
- __MACOSX/Figure 9A/._rbxpRab10 5.tif
- Figure 9A/msxLRRK2 1.tif
- __MACOSX/Figure 9A/._msxLRRK2 1.tif
- Figure 9A/msxLRRK2 5.tif
- __MACOSX/Figure 9A/._msxLRRK2 5.tif
- Figure 9A/rbxpRab10 2.tif
- __MACOSX/Figure 9A/._rbxpRab10 2.tif
- Figure 9A/rbxpRab10 3.tif
- __MACOSX/Figure 9A/._rbxpRab10 3.tif
- Figure 9A/msxLRRK2 4.tif
- __MACOSX/Figure 9A/._msxLRRK2 4.tif
- Figure 9A/rbxpRab10 1.tif
- __MACOSX/Figure 9A/._rbxpRab10 1.tif
- Figure 9A/rbxpRab8 1.TIF
- __MACOSX/Figure 9A/._rbxpRab8 1.TIF
- Figure 9A/rbxpRab8 5.tif
- __MACOSX/Figure 9A/._rbxpRab8 5.tif
- Figure 9B/
- __MACOSX/._Figure 9B
- Figure 9B/rbxRab8.tif
- __MACOSX/Figure 9B/._rbxRab8.tif
- Figure 9B/msxLRRK2 2.tif
- __MACOSX/Figure 9B/._msxLRRK2 2.tif
- Figure 9B/rbxpRab10.tif
- __MACOSX/Figure 9B/._rbxpRab10.tif
- Figure 9B/rbxpRab10 2.tif
- __MACOSX/Figure 9B/._rbxpRab10 2.tif
- Figure 9B/msxLRRK2.tif
- __MACOSX/Figure 9B/._msxLRRK2.tif
